# Supplementary material for: Making yogurt with the ant holobiont uncovers bacteria, acids, and enzymes for food fermentation
Source: iScience. 2025 Oct 3;28(10):113595. doi: 10.1016/j.isci.2025.113595 (PMC12570347; doi:10.1016/j.isci.2025.113595)
Supplement: Table S1. pH of yogurts and formic acid controls before and after incubation, related to Figure 5 [file mmc2.xlsx]

## Sheet: Sheet1
pH data of individual sample per treatment before and after incubation and coagulation after incuabation
Season	Sample type	Initial pH	Final pH	Coagulation
Spring	Live	6.27	5.58	Yes
Spring	Dehydrated	5.77	5.54	Yes
Spring	Frozen	6.63	5.88	Yes
Spring	Formate pH 4.6	4.6	4.87	Yes
Spring	Formate pH 5.15	5.15	5.4	No
Spring	Formate pH 5.9	5.9	5	No
Spring	Formate pH 6.6	6.6	6.34	No
Autumn	Live	5.27	5.02	Yes
Autumn	Dehydrated	6.12	5.4	Yes
Autumn	Formate pH 4.6	4.6	NA	Yes
Negative control	No inoculum	6.45	6.36	No
Conventional 1	NA	NA	4.21	Yes
Conventional 2	NA	NA	4.18	Yes
Homemade	NA	NA	4.18	Yes
