# Supplementary material for: Making yogurt with the ant holobiont uncovers bacteria, acids, and enzymes for food fermentation
Source: iScience. 2025 Oct 3;28(10):113595. doi: 10.1016/j.isci.2025.113595 (PMC12570347; doi:10.1016/j.isci.2025.113595)
Supplement: Table S2. Absolute abundance of milk proteins, proteases, and peptidases in proteomes, related to Figure 5 [file mmc3.xlsx]

## Sheet: ProtID1780_raw proteomic data
UniProt ID	Protein Name	Description	Organism hits	S1_AliveSpringAbundance	S2_AliveSpringAbundance	S3_AliveSpringAbundance	S4_AliveSpringAbundance	S5_AliveSpringAbundance	S6_AliveSpringAbundance	mean	S7_DehydratedSpringAbundance	S8_DehydratedSpringAbundance	S9_DehydratedSpringDehydratedSpringAbundance	S10_DehydratedSpringAbundance	S11_DehydratedSpringAbundance	S12_DehydratedSpringAbundance	mean	mean spring	S13_AliveAutumnAbundance	S14_AliveAutumnAbundance	S15_AliveAutumnAbundance	S16_AliveAutumnAbundance	S17_AliveAutumnAbundance	S18_AliveAutumnAbundance	mean	S19_DehydratedAutumnAbundance	S20_DehydratedAutumnAbundance	S21_DehydratedAutumnAbundance	S22_DehydratedAutumnAbundance	S23_DehydratedAutumnAbundance	S24_DehydratedAutumnAbundance	mean	average autumn	log2Fold change autumn dehydrated/alive	p value	menoslog10pvalue	log2Fold change autumn/Spring
A0A061BSD2;A0A0U2KE42;A0A0U5KDL9;A0A5R9DRX7;F0JZV7;Q1GBM8	A0A061BSD2_LACDE;A0A0U2KE42_LACDE;A0A0U5KDL9_LACDE;A0A5R9DRX7_LACDE;F0JZV7_LACD2;Q1GBM8_LACDA	A0A061BSD2;A0A0U2KE42;A0A0U5KDL9;A0A5R9DRX7;F0JZV7;Q1GBM8 ATP-dependent Clp protease ATP-binding subunit;ATP-dependent Clp protease ATP-binding subunit ClpC;ATP-dependent Clp protease ATP-binding subunit;ATP-dependent Clp protease ATP-binding subunit;ATP-dependent clp protease ATP-binding subunit clpA-like protein;ATP-dependent Clp protease. ATP-binding subunit	Lactobacillus delbrueckii subsp. bulgaricus;Lactobacillus delbrueckii subsp. bulgaricus;Lactobacillus delbrueckii subsp. bulgaricus;Lactobacillus delbrueckii subsp. bulgaricus;Lactobacillus delbrueckii subsp. bulgaricus (strain 2038);Lactobacillus delbrueckii subsp. bulgaricus (strain ATCC 11842 / DSM 20081 / BCRC 10696 / JCM 1002 / NBRC 13953 / NCIMB 11778 / NCTC 12712 / WDCM 00102 / Lb 14)
A0A061BSD2;A0A0U2KE42;A0A0U5KDL9;A0A5R9DRX7;F0JZV7	A0A061BSD2_LACDE;A0A0U2KE42_LACDE;A0A0U5KDL9_LACDE;A0A5R9DRX7_LACDE;F0JZV7_LACD2	A0A061BSD2;A0A0U2KE42;A0A0U5KDL9;A0A5R9DRX7;F0JZV7 ATP-dependent Clp protease ATP-binding subunit;ATP-dependent Clp protease ATP-binding subunit ClpC;ATP-dependent Clp protease ATP-binding subunit;ATP-dependent Clp protease ATP-binding subunit;ATP-dependent clp protease ATP-binding subunit clpA-like protein	Lactobacillus delbrueckii subsp. bulgaricus;Lactobacillus delbrueckii subsp. bulgaricus;Lactobacillus delbrueckii subsp. bulgaricus;Lactobacillus delbrueckii subsp. bulgaricus;Lactobacillus delbrueckii subsp. bulgaricus (strain 2038)
A0A0D6ZHG6;A0A0U5KBB4;A0A5R9DMY6;F0K282;G6F5N5;Q1GAA0	A0A0D6ZHG6_LACDE;A0A0U5KBB4_LACDE;A0A5R9DMY6_LACDE;F0K282_LACD2;G6F5N5_LACDE;Q1GAA0_LACDA	A0A0D6ZHG6;A0A0U5KBB4;A0A5R9DMY6;F0K282;G6F5N5;Q1GAA0 Penicillin-binding protein;Membrane carboxypeptidase (Penicillin-binding protein);Penicillin-binding protein;Penicillin-binding protein 1A;Hexosyltransferase;Penicillin-binding protein 1A	Lactobacillus delbrueckii subsp. bulgaricus;Lactobacillus delbrueckii subsp. bulgaricus;Lactobacillus delbrueckii subsp. bulgaricus;Lactobacillus delbrueckii subsp. bulgaricus (strain 2038);Lactobacillus delbrueckii subsp. bulgaricus CNCM I-1519;Lactobacillus delbrueckii subsp. bulgaricus (strain ATCC 11842 / DSM 20081 / BCRC 10696 / JCM 1002 / NBRC 13953 / NCIMB 11778 / NCTC 12712 / WDCM 00102 /…
A0A0D6ZHG6;A0A0U5KBB4;A0A5R9DMY6;F0K282;G6F5N5	A0A0D6ZHG6_LACDE;A0A0U5KBB4_LACDE;A0A5R9DMY6_LACDE;F0K282_LACD2;G6F5N5_LACDE	A0A0D6ZHG6;A0A0U5KBB4;A0A5R9DMY6;F0K282;G6F5N5 Penicillin-binding protein;Membrane carboxypeptidase (Penicillin-binding protein);Penicillin-binding protein;Penicillin-binding protein 1A;Hexosyltransferase	Lactobacillus delbrueckii subsp. bulgaricus;Lactobacillus delbrueckii subsp. bulgaricus;Lactobacillus delbrueckii subsp. bulgaricus;Lactobacillus delbrueckii subsp. bulgaricus (strain 2038);Lactobacillus delbrueckii subsp. bulgaricus CNCM I-1519
A0A0E2PZC5;A0A0E2RAS2;A0A0M3RTP0;A0A2X3V0A6;A0A7U7C7Y0;A0A8D6XQ05;F8LTF1;Q5M2P1;V8LRW4	A0A0E2PZC5_STRTR;A0A0E2RAS2_STRTR;A0A0M3RTP0_STRTR;A0A2X3V0A6_STRTR;A0A7U7C7Y0_STRTR;A0A8D6XQ05_STRTR;F8LTF1_STRTR;Q5M2P1_STRT2;V8LRW4_STRTR	A0A0E2PZC5;A0A0E2RAS2;A0A0M3RTP0;A0A2X3V0A6;A0A7U7C7Y0;A0A8D6XQ05;F8LTF1;Q5M2P1;V8LRW4 Signal peptidase I	Streptococcus thermophilus M17PTZA496;Streptococcus thermophilus TH1477;Streptococcus thermophilus;Streptococcus thermophilus;Streptococcus thermophilus;Streptococcus thermophilus;Streptococcus thermophilus JIM 8232;Streptococcus thermophilus (strain ATCC BAA-250 / LMG 18311);Streptococcus thermophilus TH1435
A0A0E2PZC5;A0A0E2RAS2;A0A0M3RTP0;A0A2X3V0A6;A0A7U7C7Y0;A0A8D6XQ05;F8LTF1;Q5M2P1	A0A0E2PZC5_STRTR;A0A0E2RAS2_STRTR;A0A0M3RTP0_STRTR;A0A2X3V0A6_STRTR;A0A7U7C7Y0_STRTR;A0A8D6XQ05_STRTR;F8LTF1_STRTR;Q5M2P1_STRT2	A0A0E2PZC5;A0A0E2RAS2;A0A0M3RTP0;A0A2X3V0A6;A0A7U7C7Y0;A0A8D6XQ05;F8LTF1;Q5M2P1 Signal peptidase I	Streptococcus thermophilus M17PTZA496;Streptococcus thermophilus TH1477;Streptococcus thermophilus;Streptococcus thermophilus;Streptococcus thermophilus;Streptococcus thermophilus;Streptococcus thermophilus JIM 8232;Streptococcus thermophilus (strain ATCC BAA-250 / LMG 18311)
A0A0E2Q2Q5;A0A0E2RVS6;A0A2U2M6K2;V8LWH6	A0A0E2Q2Q5_STRTR;A0A0E2RVS6_STRTR;A0A2U2M6K2_STRTR;V8LWH6_STRTR	A0A0E2Q2Q5;A0A0E2RVS6;A0A2U2M6K2;V8LWH6 Serine protease	Streptococcus thermophilus M17PTZA496;Streptococcus thermophilus TH1477;Streptococcus thermophilus;Streptococcus thermophilus TH1435
A0A0E2Q2Q5;A0A0E2RVS6;A0A2U2M6K2	A0A0E2Q2Q5_STRTR;A0A0E2RVS6_STRTR;A0A2U2M6K2_STRTR	A0A0E2Q2Q5;A0A0E2RVS6;A0A2U2M6K2 Serine protease	Streptococcus thermophilus M17PTZA496;Streptococcus thermophilus TH1477;Streptococcus thermophilus
A0A0E2Q4Q9;A0A0E2RDT7;A0A2X3WK74;F8LVK7;Q5M5L6;V8LYY7	A0A0E2Q4Q9_STRTR;A0A0E2RDT7_STRTR;A0A2X3WK74_STRTR;F8LVK7_STRTR;Q5M5L6_STRT2;V8LYY7_STRTR	A0A0E2Q4Q9;A0A0E2RDT7;A0A2X3WK74;F8LVK7;Q5M5L6;V8LYY7 Foldase protein PrsA	Streptococcus thermophilus M17PTZA496;Streptococcus thermophilus TH1477;Streptococcus thermophilus;Streptococcus thermophilus JIM 8232;Streptococcus thermophilus (strain ATCC BAA-250 / LMG 18311);Streptococcus thermophilus TH1435	864.651	1937.64	2207.01	950.071	2030.69	16058.1	4008.02	15503.1	6649.77	2218.46	7391.53	4587.56	10660.3	7835.13	5921.58	5591.63	4.56882	3541.74	3011.97	1820.69	5220.82	3198.57	3873.9	2836.21	3272.49	2.19957	2428.14	1386.83	2299.96	2749.27	-0.475817	0.406938	0.390472	-1.10694
A0A0E2Q4Q9;A0A0E2RDT7;A0A2X3WK74;F8LVK7;Q5M5L6	A0A0E2Q4Q9_STRTR;A0A0E2RDT7_STRTR;A0A2X3WK74_STRTR;F8LVK7_STRTR;Q5M5L6_STRT2	A0A0E2Q4Q9;A0A0E2RDT7;A0A2X3WK74;F8LVK7;Q5M5L6 Foldase protein PrsA	Streptococcus thermophilus M17PTZA496;Streptococcus thermophilus TH1477;Streptococcus thermophilus;Streptococcus thermophilus JIM 8232;Streptococcus thermophilus (strain ATCC BAA-250 / LMG 18311)
A0A0E2R9S4;D7UP11	A0A0E2R9S4_STRTR;D7UP11_STRTR	A0A0E2R9S4;D7UP11 ABC transporter;Hypothetical bacteriocin transporter	Streptococcus thermophilus TH1477;Streptococcus thermophilus
A0A0E2R9S4	A0A0E2R9S4_STRTR	A0A0E2R9S4 ABC transporter	Streptococcus thermophilus TH1477
A0A0E2RGQ3;A0A8D6U0U5;A0A8D6U940;F8LUE6;Q5M6G9;Q9X4A7;V8M0M2	A0A0E2RGQ3_STRTR;A0A8D6U0U5_STRTR;A0A8D6U940_STRTR;F8LUE6_STRTR;Q5M6G9_STRT2;PEPS_STRTR;V8M0M2_STRTR	A0A0E2RGQ3;A0A8D6U0U5;A0A8D6U940;F8LUE6;Q5M6G9;Q9X4A7;V8M0M2 Aminopeptidase T;Aminopeptidase;Aminopeptidase;Aminopeptidase pepS;Aminopeptidase PepS;Aminopeptidase PepS;Aminopeptidase T	Streptococcus thermophilus TH1477;Streptococcus thermophilus;Streptococcus thermophilus;Streptococcus thermophilus JIM 8232;Streptococcus thermophilus (strain ATCC BAA-250 / LMG 18311);Streptococcus thermophilus;Streptococcus thermophilus TH1435
A0A0E2RGQ3;A0A8D6U0U5;A0A8D6U940;F8LUE6;Q5M6G9;Q9X4A7	A0A0E2RGQ3_STRTR;A0A8D6U0U5_STRTR;A0A8D6U940_STRTR;F8LUE6_STRTR;Q5M6G9_STRT2;PEPS_STRTR	A0A0E2RGQ3;A0A8D6U0U5;A0A8D6U940;F8LUE6;Q5M6G9;Q9X4A7 Aminopeptidase T;Aminopeptidase;Aminopeptidase;Aminopeptidase pepS;Aminopeptidase PepS;Aminopeptidase PepS	Streptococcus thermophilus TH1477;Streptococcus thermophilus;Streptococcus thermophilus;Streptococcus thermophilus JIM 8232;Streptococcus thermophilus (strain ATCC BAA-250 / LMG 18311);Streptococcus thermophilus
A0A0U2RI96;A0A0U5FW45;A0A6G6GVF9;F0K3H1;G6F8M8	A0A0U2RI96_LACDE;A0A0U5FW45_LACDE;A0A6G6GVF9_LACDE;F0K3H1_LACD2;G6F8M8_LACDE	A0A0U2RI96;A0A0U5FW45;A0A6G6GVF9;F0K3H1;G6F8M8 Metalloendopeptidase;Peptidase family M13;M13 family peptidase;Neutral endopeptidase;Metalloendopeptidase	Lactobacillus delbrueckii subsp. bulgaricus;Lactobacillus delbrueckii subsp. bulgaricus;Lactobacillus delbrueckii subsp. bulgaricus;Lactobacillus delbrueckii subsp. bulgaricus (strain 2038);Lactobacillus delbrueckii subsp. bulgaricus CNCM I-1519
A0A0U2RI96;A0A0U5FW45;A0A6G6GVF9;F0K3H1	A0A0U2RI96_LACDE;A0A0U5FW45_LACDE;A0A6G6GVF9_LACDE;F0K3H1_LACD2	A0A0U2RI96;A0A0U5FW45;A0A6G6GVF9;F0K3H1 Metalloendopeptidase;Peptidase family M13;M13 family peptidase;Neutral endopeptidase	Lactobacillus delbrueckii subsp. bulgaricus;Lactobacillus delbrueckii subsp. bulgaricus;Lactobacillus delbrueckii subsp. bulgaricus;Lactobacillus delbrueckii subsp. bulgaricus (strain 2038)
A0A0U3BHK7;A0A0U5KB37;A0A5R9DN07;F0K281;G6F5N4;Q1GAA1	A0A0U3BHK7_LACDE;A0A0U5KB37_LACDE;A0A5R9DN07_LACDE;F0K281_LACD2;G6F5N4_LACDE;Q1GAA1_LACDA	A0A0U3BHK7;A0A0U5KB37;A0A5R9DN07;F0K281;G6F5N4;Q1GAA1 Acylaminoacyl peptidase;Dipeptidyl aminopeptidases/acylaminoacyl-peptidases;S9 family peptidase;Acylamino-acid-releasing enzyme;Acylaminoacyl-peptidase;Putative acylaminoacyl-peptidase	Lactobacillus delbrueckii subsp. bulgaricus;Lactobacillus delbrueckii subsp. bulgaricus;Lactobacillus delbrueckii subsp. bulgaricus;Lactobacillus delbrueckii subsp. bulgaricus (strain 2038);Lactobacillus delbrueckii subsp. bulgaricus CNCM I-1519;Lactobacillus delbrueckii subsp. bulgaricus (strain ATCC 11842 / DSM 20081 / BCRC 10696 / JCM 1002 / NBRC 13953 / NCIMB 11778 / NCTC 12712 / WDCM 00102 /…
A0A0U3BHK7;A0A0U5KB37;A0A5R9DN07;F0K281;G6F5N4	A0A0U3BHK7_LACDE;A0A0U5KB37_LACDE;A0A5R9DN07_LACDE;F0K281_LACD2;G6F5N4_LACDE	A0A0U3BHK7;A0A0U5KB37;A0A5R9DN07;F0K281;G6F5N4 Acylaminoacyl peptidase;Dipeptidyl aminopeptidases/acylaminoacyl-peptidases;S9 family peptidase;Acylamino-acid-releasing enzyme;Acylaminoacyl-peptidase	Lactobacillus delbrueckii subsp. bulgaricus;Lactobacillus delbrueckii subsp. bulgaricus;Lactobacillus delbrueckii subsp. bulgaricus;Lactobacillus delbrueckii subsp. bulgaricus (strain 2038);Lactobacillus delbrueckii subsp. bulgaricus CNCM I-1519
A0A0U3BMU6;A0A0U5KAA5;A0A5R9DT44;A0A809EL36;F0K0L9;G6F907;Q1G8C4	A0A0U3BMU6_LACDE;A0A0U5KAA5_LACDE;A0A5R9DT44_LACDE;A0A809EL36_LACDE;F0K0L9_LACD2;G6F907_LACDE;Q1G8C4_LACDA	A0A0U3BMU6;A0A0U5KAA5;A0A5R9DT44;A0A809EL36;F0K0L9;G6F907;Q1G8C4 Oligoendopeptidase F	Lactobacillus delbrueckii subsp. bulgaricus;Lactobacillus delbrueckii subsp. bulgaricus;Lactobacillus delbrueckii subsp. bulgaricus;Lactobacillus delbrueckii subsp. bulgaricus;Lactobacillus delbrueckii subsp. bulgaricus (strain 2038);Lactobacillus delbrueckii subsp. bulgaricus CNCM I-1519;Lactobacillus delbrueckii subsp. bulgaricus (strain ATCC 11842 / DSM 20081 / BCRC 10696 / JCM 1002 / NBRC 139…
A0A0U3BMU6;A0A0U5KAA5;A0A5R9DT44;A0A809EL36;F0K0L9;G6F907	A0A0U3BMU6_LACDE;A0A0U5KAA5_LACDE;A0A5R9DT44_LACDE;A0A809EL36_LACDE;F0K0L9_LACD2;G6F907_LACDE	A0A0U3BMU6;A0A0U5KAA5;A0A5R9DT44;A0A809EL36;F0K0L9;G6F907 Oligoendopeptidase F	Lactobacillus delbrueckii subsp. bulgaricus;Lactobacillus delbrueckii subsp. bulgaricus;Lactobacillus delbrueckii subsp. bulgaricus;Lactobacillus delbrueckii subsp. bulgaricus;Lactobacillus delbrueckii subsp. bulgaricus (strain 2038);Lactobacillus delbrueckii subsp. bulgaricus CNCM I-1519
A0A0U3BXE6	A0A0U3BXE6_LACDE	A0A0U3BXE6 SprT family protein	Lactobacillus delbrueckii subsp. bulgaricus
A0A0U3D9W0;A0A0U5FVJ4;A0A5R9DLX4;A0A6G6GTX3;F0JYS6;G6F631;Q1G985	A0A0U3D9W0_LACDE;A0A0U5FVJ4_LACDE;A0A5R9DLX4_LACDE;A0A6G6GTX3_LACDE;F0JYS6_LACD2;G6F631_LACDE;Q1G985_LACDA	A0A0U3D9W0;A0A0U5FVJ4;A0A5R9DLX4;A0A6G6GTX3;F0JYS6;G6F631;Q1G985 Penicillin-binding protein 1A;Penicillin-binding protein. 1A family;PBP1A family penicillin-binding protein;PBP1A family penicillin-binding protein;Penicillin-binding protein;Peptidoglycan glycosyltransferase;Penicillin-binding protein 2A	Lactobacillus delbrueckii subsp. bulgaricus;Lactobacillus delbrueckii subsp. bulgaricus;Lactobacillus delbrueckii subsp. bulgaricus;Lactobacillus delbrueckii subsp. bulgaricus;Lactobacillus delbrueckii subsp. bulgaricus (strain 2038);Lactobacillus delbrueckii subsp. bulgaricus CNCM I-1519;Lactobacillus delbrueckii subsp. bulgaricus (strain ATCC 11842 / DSM 20081 / BCRC 10696 / JCM 1002 / NBRC 139…
A0A0U3D9W0;A0A0U5FVJ4;A0A5R9DLX4;A0A6G6GTX3;F0JYS6;G6F631	A0A0U3D9W0_LACDE;A0A0U5FVJ4_LACDE;A0A5R9DLX4_LACDE;A0A6G6GTX3_LACDE;F0JYS6_LACD2;G6F631_LACDE	A0A0U3D9W0;A0A0U5FVJ4;A0A5R9DLX4;A0A6G6GTX3;F0JYS6;G6F631 Penicillin-binding protein 1A;Penicillin-binding protein. 1A family;PBP1A family penicillin-binding protein;PBP1A family penicillin-binding protein;Penicillin-binding protein;Peptidoglycan glycosyltransferase	Lactobacillus delbrueckii subsp. bulgaricus;Lactobacillus delbrueckii subsp. bulgaricus;Lactobacillus delbrueckii subsp. bulgaricus;Lactobacillus delbrueckii subsp. bulgaricus;Lactobacillus delbrueckii subsp. bulgaricus (strain 2038);Lactobacillus delbrueckii subsp. bulgaricus CNCM I-1519
A0A0U5FV86	A0A0U5FV86_LACDE	A0A0U5FV86 Chitobiase/beta-hexosaminidase C-terminal domain/Subtilase family/Bacterial surface layer protein/Fn3-like domain (DUF1034)	Lactobacillus delbrueckii subsp. bulgaricus					553.269	152.247	352.758	129.095	615.825	1144.44				629.787	518.975		234.636					234.636	367.919		339.918				353.919	314.158	0.592996			-0.724177
A0A0U5L1C3;A0A5R9DN72;F0JZQ0;G6F418;Q1G8U4	A0A0U5L1C3_LACDE;A0A5R9DN72_LACDE;F0JZQ0_LACD2;G6F418_LACDE;Q1G8U4_LACDA	A0A0U5L1C3;A0A5R9DN72;F0JZQ0;G6F418;Q1G8U4 Dipeptidase PepV;Dipeptidase PepV;Aminoacyl-histidine dipeptidase;Xaa-His dipeptidase;X-His dipeptidase	Lactobacillus delbrueckii subsp. bulgaricus;Lactobacillus delbrueckii subsp. bulgaricus;Lactobacillus delbrueckii subsp. bulgaricus (strain 2038);Lactobacillus delbrueckii subsp. bulgaricus CNCM I-1519;Lactobacillus delbrueckii subsp. bulgaricus (strain ATCC 11842 / DSM 20081 / BCRC 10696 / JCM 1002 / NBRC 13953 / NCIMB 11778 / NCTC 12712 / WDCM 00102 / Lb 14)
A0A0U5L1C3;A0A5R9DN72;F0JZQ0;G6F418	A0A0U5L1C3_LACDE;A0A5R9DN72_LACDE;F0JZQ0_LACD2;G6F418_LACDE	A0A0U5L1C3;A0A5R9DN72;F0JZQ0;G6F418 Dipeptidase PepV;Dipeptidase PepV;Aminoacyl-histidine dipeptidase;Xaa-His dipeptidase	Lactobacillus delbrueckii subsp. bulgaricus;Lactobacillus delbrueckii subsp. bulgaricus;Lactobacillus delbrueckii subsp. bulgaricus (strain 2038);Lactobacillus delbrueckii subsp. bulgaricus CNCM I-1519
A0A140T8A9;A0A3Q1M5U9;A3FJ56;P02668	A0A140T8A9_BOVIN;A0A3Q1M5U9_BOVIN;A3FJ56_BOVIN;CASK_BOVIN	A0A140T8A9;A0A3Q1M5U9;A3FJ56;P02668 Kappa-casein;Kappa-casein;Kappa-casein (Fragment);Kappa-casein	Bos taurus	41176.1	61538.4	51451.1	55885.9	13120.6	53533.5	46117.6	30338	34239.2	23363.4	51295.4	91114.5	27350.2	42950.1	44533.8	85728.6	106540	82992.5	50351.3	122663	24139	78735.7	21856.8	15109.4	14265.5	35888.6	59893.9	63848.2	35143.7	56939.7	-1.16375	0.0351094	1.45458	0.354533
A0A140T8A9;A0A3Q1M5U9;A3FJ56	A0A140T8A9_BOVIN;A0A3Q1M5U9_BOVIN;A3FJ56_BOVIN	A0A140T8A9;A0A3Q1M5U9;A3FJ56 Kappa-casein;Kappa-casein;Kappa-casein (Fragment)	Bos taurus
A0A2X3UP62	A0A2X3UP62_STRTR	A0A2X3UP62 ABC transporter ATPase	Streptococcus thermophilus
A0A357M213	A0A357M213_PAESP	A0A357M213 Serine protease	Paenibacillus sp
A0A357M409	A0A357M409_PAESP	A0A357M409 ATP-dependent protease subunit HslV	Paenibacillus sp
A0A357M533;A0A358GQH8	A0A357M533_PAESP;A0A358GQH8_PAESP	A0A357M533;A0A358GQH8 ATP-dependent Clp protease ATP-binding subunit ClpC (Fragment);ATP-dependent Clp protease ATP-binding subunit	Paenibacillus sp
A0A357M533	A0A357M533_PAESP	A0A357M533 ATP-dependent Clp protease ATP-binding subunit ClpC (Fragment)	Paenibacillus sp
A0A357MA05	A0A357MA05_PAESP	A0A357MA05 LD-carboxypeptidase (Fragment)	Paenibacillus sp	917.882	401.95	509.267	1946.02	7719.6	3099.19	2432.32	853.141	1551.73	7296.39	3078.02	631.383	456.478	2311.19	2371.75		722.007	3497.82		1802.19	244.802	1566.7	723.603	452.497		429.553			535.218	1124.64	-1.54953	0.248458	0.604748	-1.07649
A0A357MEA7	A0A357MEA7_PAESP	A0A357MEA7 D-alanyl-D-alanine carboxypeptidase (Fragment)	Paenibacillus sp
A0A358GAW3	A0A358GAW3_PAESP	A0A358GAW3 Signal peptidase I	Paenibacillus sp
A0A358GCG1	A0A358GCG1_PAESP	A0A358GCG1 PBP1A family penicillin-binding protein	Paenibacillus sp
A0A358GDF8	A0A358GDF8_PAESP	A0A358GDF8 Neutral metalloproteinase	Paenibacillus sp
A0A358GJG6	A0A358GJG6_PAESP	A0A358GJG6 PBP1A family penicillin-binding protein	Paenibacillus sp
A0A358GRJ4	A0A358GRJ4_PAESP	A0A358GRJ4 Carboxypeptidase	Paenibacillus sp
A0A3Q1M701	A0A3Q1M701_BOVIN	A0A3Q1M701 Progestagen-associated endometrial protein	Bos taurus	876334	948538	951450	1.00285e+06	506350	629381	819151	765426	828007	697906	916908	1175168	546550	821661	820406	1.30371e+06	1.12342e+06	873669	1.08798e+06	2.07399e+06	488661	1.15857e+06	372097	489384	482665	684754	1.03704e+06	801630	644595	901583	-0.845881	0.0672342	1.17241	0.136122
A0A3Q1MJE5	A0A3Q1MJE5_BOVIN	A0A3Q1MJE5 Alpha-S1-casein	Bos taurus	33691.7	40036.1	74032.8	60428.9	17636	7847.25	38945.4	35028.5	14119.4	7043.9	7515.7	16528.2	26824.2	17843.3	28394.4	16595.8	8694.66	6156.71	10564.7	10863.3	29883	13793	30714.2	27752.8	17799.4	14474.9	52452.8	42939.4	31022.3	22407.6	1.16937	0.0368599	1.43345	-0.341615
A0A3Q1NG86	A0A3Q1NG86_BOVIN	A0A3Q1NG86 Alpha-S1-casein	Bos taurus	13130.5	6702.02	11131.7	12339	7466.3	14989	10959.7	4402.06	6113.45	11922.5	8456.05	7063.51	6326.06	7380.61	9170.17	10805.5	5695.09	10271.7	11518.8	2047.95	6334.03	7778.85	4168.74	9945.4	6778.62	5463.8	4729.1	3828.02	5818.95	6798.9	-0.418799	0.300627	0.521971	-0.431648
A0A452DHW7	A0A452DHW7_BOVIN	A0A452DHW7 Beta-casein	Bos taurus	344057	300395	215990	283961	552431	286097	330489	480019	363350	1.75347e+06	1.23509e+06	339046	709322	813383	571936	461724	266528	333988	221530	262992	336889	313942	236181	150261	226033	413834	458892	422330	317922	315932	0.0181765	0.951117	0.021766	-0.85624
A0A452DI34;B6V3I5;G9G9X6;P00711;Q28049	A0A452DI34_BOVIN;B6V3I5_BOVIN;G9G9X6_BOVIN;LALBA_BOVIN;Q28049_BOVIN	A0A452DI34;B6V3I5;G9G9X6;P00711;Q28049 Alpha-lactalbumin;Alpha-lactalbumin;Alpha-lactalbumin;Alpha-lactalbumin;Alpha-lactalbumin (Fragment)	Bos taurus	166510	350755	603207	891361	196158	218228	404370	192899	75041.9	152295	247019	226811	176635	178450	291410	190757	108141	290490	316435	733995	161578	300233	106345	209305	160647	234311	745167	291128	291150	295692	-0.0443159	0.94656	0.0238516	0.0210425
A0A452DI34;B6V3I5;G9G9X6;P00711	A0A452DI34_BOVIN;B6V3I5_BOVIN;G9G9X6_BOVIN;LALBA_BOVIN	A0A452DI34;B6V3I5;G9G9X6;P00711 Alpha-lactalbumin	Bos taurus
A0A506ULC7	A0A506ULC7_9PROT	A0A506ULC7 ATP-dependent Clp protease ATP-binding subunit ClpA	Oecophyllibacter saccharovorans
A0A506ULQ7	A0A506ULQ7_9PROT	A0A506ULQ7 PDZ domain-containing protein	Oecophyllibacter saccharovorans
A0A5C4TJE3;G2KUN8	A0A5C4TJE3_FRUSA;G2KUN8_FRUST	A0A5C4TJE3;G2KUN8 ATP-dependent Clp protease ATP-binding subunit;Putative ATP-dependent Clp protease ATP-binding subunit	Fructilactobacillus sanfranciscensis;Fructilactobacillus sanfranciscensis (strain TMW 1.1304)	602.03		435.707	5562	3597.71	367.597	2113.01	1289.98	466.149	485.773	3519.29	2808.21	565.73	1522.52	1790.92	229.693	47.0261	58.5008	33.5531	30.2226	2779.12	529.687	2142.46	1714.95	1853.24	4413.71		1144.91	2253.85	1313.4	2.08918	0.0436088	1.36043	-0.447399
A0A5C4TJE3	A0A5C4TJE3_FRUSA	A0A5C4TJE3 ATP-dependent Clp protease ATP-binding subunit	Fructilactobacillus sanfranciscensis
A0A5C4TKX9;G2KUC2	A0A5C4TKX9_FRUSA;G2KUC2_FRUST	A0A5C4TKX9;G2KUC2 Zinc metalloprotease	Fructilactobacillus sanfranciscensis;Fructilactobacillus sanfranciscensis (strain TMW 1.1304)			1689.18				1689.18										1291.64		979.421	3816.91		2029.32		563.431	984.972			412.966	653.79	1341.56	-1.6341	0.263308	0.579536
A0A5C4TKX9	A0A5C4TKX9_FRUSA	A0A5C4TKX9 Zinc metalloprotease	Fructilactobacillus sanfranciscensis
A0A5C4TKZ3	A0A5C4TKZ3_FRUSA	A0A5C4TKZ3 D-alanyl-D-alanine carboxypeptidase	Fructilactobacillus sanfranciscensis
A0A5C4TKZ8;G2KVK8	A0A5C4TKZ8_FRUSA;G2KVK8_FRUST	A0A5C4TKZ8;G2KVK8 Dipeptidase PepV;Beta-Ala-Xaa dipeptidase	Fructilactobacillus sanfranciscensis;Fructilactobacillus sanfranciscensis (strain TMW 1.1304)
A0A5C4TKZ8	A0A5C4TKZ8_FRUSA	A0A5C4TKZ8 Dipeptidase PepV	Fructilactobacillus sanfranciscensis
A0A5R9DQN0;F0K2J3;G6F7U1	A0A5R9DQN0_LACDE;F0K2J3_LACD2;G6F7U1_LACDE	A0A5R9DQN0;F0K2J3;G6F7U1 Alpha/beta hydrolase;Prismane protein;Uncharacterized protein	Lactobacillus delbrueckii subsp. bulgaricus;Lactobacillus delbrueckii subsp. bulgaricus (strain 2038);Lactobacillus delbrueckii subsp. bulgaricus CNCM I-1519	663.817	1236.36	1518.34		1687.02	193.787	1059.87	1240.83	1120.95	554.187			715.822	907.948	992.346						1082.61	1082.61	950.502		1149.06	2508.15	414.746	2623.59	1529.21	1454.78	0.498278			0.551881
A0A5R9DQN0;F0K2J3	A0A5R9DQN0_LACDE;F0K2J3_LACD2	A0A5R9DQN0;F0K2J3 Alpha/beta hydrolase;Prismane protein	Lactobacillus delbrueckii subsp. bulgaricus;Lactobacillus delbrueckii subsp. bulgaricus (strain 2038)
A0A5R9DTG9	A0A5R9DTG9_LACDE	A0A5R9DTG9 DUF2974 domain-containing protein	Lactobacillus delbrueckii subsp. bulgaricus
A0A6C1U1F6	A0A6C1U1F6_WOLPI	A0A6C1U1F6 HK97 family phage prohead protease	Wolbachia pipientis	4537.38			558.449	1322.68	2243.26	2165.45	3570.86	4956.62	4736.72	13786.7	1779.13	3316.38	5357.73	4080.82	1912.15	1667.92				972.297	1517.46	3861.5	1930.49	840.526	2643.04	777.441	1161.43	1869.07	1751.87	0.300666	0.556089	0.254856	-1.21996
A0A6H2NT88	A0A6H2NT88_WOLPI	A0A6H2NT88 S49 family peptidase	Wolbachia pipientis				109.146	473.866	296.943	293.318	224.698	485.025	1.60386	739.94	884.26		467.105	401.935		2955.23	736.014		6.43847		1232.56	347.63						347.63	1011.33	-1.82603			1.33122
A0A6I6CF17	A0A6I6CF17_WOLPI	A0A6I6CF17 Ubiquitin-like protease family profile domain-containing protein	Wolbachia pipientis
A0A6I6CJP5	A0A6I6CJP5_WOLPI	A0A6I6CJP5 Probable cytosol aminopeptidase	Wolbachia pipientis
A0A6S4RTL8;B9UZ65;D3KCP7;F8LWQ7;Q9F8Q4;V8LZR9	A0A6S4RTL8_STRTR;B9UZ65_STRTR;D3KCP7_STRTR;F8LWQ7_STRTR;Q9F8Q4_STRTR;V8LZR9_STRTR	A0A6S4RTL8;B9UZ65;D3KCP7;F8LWQ7;Q9F8Q4;V8LZR9 C5a peptidase	Streptococcus thermophilus;Streptococcus thermophilus;Streptococcus thermophilus;Streptococcus thermophilus JIM 8232;Streptococcus thermophilus;Streptococcus thermophilus TH1435
A0A6S4RTL8;B9UZ65;D3KCP7;F8LWQ7;Q9F8Q4	A0A6S4RTL8_STRTR;B9UZ65_STRTR;D3KCP7_STRTR;F8LWQ7_STRTR;Q9F8Q4_STRTR	A0A6S4RTL8;B9UZ65;D3KCP7;F8LWQ7;Q9F8Q4 C5a peptidase	Streptococcus thermophilus;Streptococcus thermophilus;Streptococcus thermophilus;Streptococcus thermophilus JIM 8232;Streptococcus thermophilus
A0A7G5C9T6	A0A7G5C9T6_WOLPI	A0A7G5C9T6 HK97 family phage prohead protease	Wolbachia pipientis
A0A7G5CAF1	A0A7G5CAF1_WOLPI	A0A7G5CAF1 S49 family peptidase	Wolbachia pipientis
F0K1P4	F0K1P4_LACD2	F0K1P4 Hypothetical conserved protein	Lactobacillus delbrueckii subsp. bulgaricus (strain 2038)
G2KTQ8	G2KTQ8_FRUST	G2KTQ8 UPF0346 protein LSA_07480	Fructilactobacillus sanfranciscensis (strain TMW 1.1304)
K9ZSD8	K9ZSD8_BOVIN	K9ZSD8 Kappa-casein (Fragment)	Bos taurus	95230.3	41549.3	70100	41566.6	61452.6	133034	73822.2	247448	461720	70714.8	62606.4	41892.1	36715.6	153516	113669	66344.3	140849	152661	183241	51772.7	21848.9	102786	29486.8	15883.7	4772.63	92113	108777	56781.2	51302.3	77044.3	-1.00255	0.138256	0.859315	-0.561082
P02662	CASA1_BOVIN	P02662 Alpha-S1-casein	Bos taurus	9168732	8512747	10207217	10541221	7.44957e+06	12549705	9.7382e+06	7.54653e+06	8.16717e+06	7.92856e+06	11603530	9944434	7.69738e+06	8.8146e+06	9.2764e+06	11560111	10308700	12427602	12700331	21850304	8468189	1.28859e+07	7181453	8205436	6953726	12871839	8599665	9622449	8.90576e+06	1.08958e+07	-0.532979	0.0992605	1.00322	0.232137
P02663	CASA2_BOVIN	P02663 Alpha-S2-casein	Bos taurus	12945330	11337018	11546807	11795751	9186924	6918267	1.06217e+07	9034780	10989524	9266237	10929345	15787175	9409341	1.09027e+07	1.07622e+07	16184267	14188396	14848913	15143485	16313253	10854353	1.45888e+07	8.15994e+06	8883757	7.11732e+06	11757232	13057214	14444677	1.057e+07	1.25794e+07	-0.46488	0.0222062	1.65353	0.225089
P02666	CASB_BOVIN	P02666 Beta-casein	Bos taurus	21976670	30404124	22597896	23043274	20410792	17164840	2.25996e+07	23015582	13554595	17283606	28821984	17965116	23503776	2.06908e+07	2.16452e+07	20561416	15015541	20721350	22879038	22237482	17732158	1.98578e+07	18699614	18256990	21622204	25739868	37026276	30698662	2.53406e+07	2.25992e+07	0.351743	0.138619	0.858178	0.0622264
P02702	FOLR1_BOVIN	P02702 Folate receptor alpha	Bos taurus	8251.14	4716.66	9556.33	13807.2	1216.56	10222.6	7961.76	7696.03	4572.61	2820.8	7061.7	11655.6	4344.84	6358.6	7160.18	2513.84	978.629	10489.1	4872.09	37013.9	4152.47	10003.3	1046.89	1612.82	2241.34	1778.69	8402.26	4816.23	3316.37	6659.85	-1.5928	0.28806	0.540518	-0.104506
XP_029658883.1		XP_029658883.1 protein sorting-associated protein 4A isoform X1 [Formica exsecta]	Formica exsecta									1857.51	316.399	566.129			913.345	913.345
XP_029659057.1		XP_029659057.1 [Formica exsecta]	Formica exsecta	781.874				1083.94		932.909	1951.99	1369.4	1423.76	1039.18		877.874	1332.44	1218.29						337.696	337.696	1736.62	535.756	1164.26				1145.55	943.584	1.76224			-0.368633
XP_029659087.1		XP_029659087.1 protein LOC115233017 [Formica exsecta]	Formica exsecta										411.457				411.457	411.457
XP_029661153.1		XP_029661153.1 QUALITY PROTEIN: papilin-like [Formica exsecta]	Formica exsecta	2447.96	2710.15		832.181	841.999	1007.87	1568.03	1462.91	1402.81	1402.57	2446.77	4492.52	440.954	1941.42	1771.7	3491	7792.76	128.802	769.459		293.596	2495.12	934.498	459.999	821.927	4472.75	611.163	796.286	1349.44	1870.2	-0.886754	0.500032	0.301002	0.0780612
XP_029661954.1		XP_029661954.1 protein LOC115234774 [Formica exsecta]	Formica exsecta					678.454	658.996	668.725	860.82	1631.6	2249.69	2795.7			1884.45	1479.21	320.51	9932.16				445.515	3566.06	584.473	462.053	767.781				604.769	2085.41	-2.55987	0.450456	0.346348	0.495508
XP_029661970.1;XP_029661971.1		XP_029661970.1;XP_029661971.1 isoform X1 [Formica exsecta];isoform X2 [Formica exsecta]	Formica exsecta	1591.85	2410.44	806.597	879.912	1446.27	8405.8	2590.15	1422.85	1210.25	1438.58	1413.53	1188.08	2343.96	1502.88	2046.51	1484.42	1883.67	939.64	1498.95	1007.15	1261.34	1345.86	1219.03	772.655	269.992	2773.32	2807.12	1248.78	1515.15	1430.5	0.170929	0.720717	0.142235	-0.516642
XP_029661970.1		XP_029661970.1 isoform X1 [Formica exsecta]	Formica exsecta
XP_029662334.1;XP_029662335.1;XP_029662336.1		XP_029662334.1;XP_029662335.1;XP_029662336.1 ubiquitin-protein ligase UBR2 [Formica exsecta]	Formica exsecta
XP_029662334.1;XP_029662335.1		XP_029662334.1;XP_029662335.1 ubiquitin-protein ligase UBR2 [Formica exsecta]	Formica exsecta
XP_029663417.1		XP_029663417.1 protease 53-like [Formica exsecta]	Formica exsecta	379.381			410.94	555.909	963.954	577.546	803.256	1042.26	604.914	1382.41	26431.9		6052.94	3619.43	14941.3	44128.5	15894.5	7745.61	2850.63		17112.1	133.453		221.022	2058.4	351.568	721.443	697.178	8904.65	-4.61735	0.0837484	1.07702	1.2988
XP_029666296.1;XP_029666297.1;XP_029666298.1;XP_029666299.1		XP_029666296.1;XP_029666297.1;XP_029666298.1;XP_029666299.1 Ufm1-specific protease 2 isoform X1 [Formica exsecta];Ufm1-specific protease 2 isoform X1 [Formica exsecta];Ufm1-specific protease 2 isoform X1 [Formica exsecta];Ufm1-specific protease 2 isoform X2 [Formica exsecta]	Formica exsecta
XP_029666296.1;XP_029666297.1;XP_029666298.1		XP_029666296.1;XP_029666297.1;XP_029666298.1 Ufm1-specific protease 2 isoform X1 [Formica exsecta]	Formica exsecta
XP_029666996.1;XP_029666997.1;XP_029666998.1;XP_029666999.1;XP_029667001.1;XP_029667002.1;XP_029667003.1;XP_029667004.1;XP_029667005.1;XP_029667006.1;XP_029667007.1;XP_029667008.1;XP_029667009.1;XP_029667010.1;XP_029667012.1;XP_029667013.1;XP_029667014.1;XP_029667015.1		XP_029666996.1;XP_029666997.1;XP_029666998.1;XP_029666999.1;XP_029667001.1;XP_029667002.1;XP_029667003.1;XP_029667004.1;XP_029667005.1;XP_029667006.1;XP_029667007.1;XP_029667008.1;XP_029667009.1;XP_029667010.1;XP_029667012.1;XP_029667013.1;XP_029667014.1;XP_029667015.1 protease inhibitor 3/4-like isoform X1 [Formica exsecta];protease inhibitor 3/4-like isoform X2 [Formica exsecta];protease inhibi…	Formica exsecta	3381.66	11705.3	8415.62	7042.25	3729.79	5125.59	6566.7	3394.27	5706.12	3160.1	2503.79	8562.95	846.473	4028.95	5297.82	8863.62	7293.09	11270.7	7799.56	6947.11	4064.53	7706.43	1577.75	1765.77	954.697	4162.78	3225.36		2337.27	5265.9	-1.72124	0.00145233	2.83793	-0.00871957
XP_029666996.1;XP_029666997.1;XP_029666998.1;XP_029666999.1;XP_029667001.1;XP_029667002.1;XP_029667003.1;XP_029667004.1;XP_029667005.1;XP_029667006.1;XP_029667007.1;XP_029667008.1;XP_029667009.1;XP_029667010.1;XP_029667012.1;XP_029667013.1;XP_029667014.1		XP_029666996.1;XP_029666997.1;XP_029666998.1;XP_029666999.1;XP_029667001.1;XP_029667002.1;XP_029667003.1;XP_029667004.1;XP_029667005.1;XP_029667006.1;XP_029667007.1;XP_029667008.1;XP_029667009.1;XP_029667010.1;XP_029667012.1;XP_029667013.1;XP_029667014.1 protease inhibitor 3/4-like isoform X1 [Formica exsecta];protease inhibitor 3/4-like isoform X2 [Formica exsecta];protease inhibitor 3/4-like is…	Formica exsecta
XP_029667114.1		XP_029667114.1 factor 2-like [Formica exsecta]	Formica exsecta	291.448				668.615	460.249	473.437	315.381	1489.71	968.819			578.152	838.014	681.767						367.264	367.264	496.724	1303.67	424.27				741.554	647.982	1.01373			-0.0733256
XP_029667148.1		XP_029667148.1 protein LOC115237913 [Formica exsecta]	Formica exsecta	1959.78	3082.11		5251.45	1813.41	2034.48	2828.25	2475.44	2456.73		2884.59	7874.77	2085.25	3555.36	3191.8	6990.26	5606.5	8426.58		11065.2	1285.42	6674.8	1215.43	1372.63		2481.43	2652.6	5757.08	2695.83	4685.32	-1.30799	0.0717281	1.14431	0.553775
XP_029667347.1;XP_029667348.1;XP_029667349.1;XP_029667350.1;XP_029667351.1		XP_029667347.1;XP_029667348.1;XP_029667349.1;XP_029667350.1;XP_029667351.1 kinase ULK3 [Formica exsecta]	Formica exsecta
XP_029667347.1;XP_029667348.1;XP_029667349.1;XP_029667350.1		XP_029667347.1;XP_029667348.1;XP_029667349.1;XP_029667350.1 kinase ULK3 [Formica exsecta]	Formica exsecta
XP_029667403.1		XP_029667403.1 degradation-enhancing alpha-mannosidase-like protein 3 isoform X2 [Formica exsecta]	Formica exsecta			1602.13	478.609	5062.15	231.731	1843.65		7606.5			7338.02	2384.04	5776.19	3529.03	4179.49	11856.1	9997.51	5164.1			7799.29								7799.29				1.14407
XP_029668517.1		XP_029668517.1 L [Formica exsecta]	Formica exsecta	7509.57	1016.77	558.528	1096.93	5989.06	2576.49	3124.56	3507.17	5710.26	3682	7235.98	2352.17	1527	4002.43	3563.49	2957.93	6555.66	3550.34	2304.16	1229.17	1369.35	2994.44	2159.47	1514.75	6596.01	689.499	1510.98	1699.75	2361.74	2678.09	-0.342433	0.604058	0.218922	-0.412088
XP_029670099.1;XP_029670100.1;XP_029670101.1		XP_029670099.1;XP_029670100.1;XP_029670101.1 protein 5-like [Formica exsecta]	Formica exsecta
XP_029670099.1;XP_029670100.1		XP_029670099.1;XP_029670100.1 protein 5-like [Formica exsecta]	Formica exsecta
XP_029670357.1;XP_029670358.1;XP_029670359.1;XP_029670360.1;XP_029670361.1;XP_029670362.1		XP_029670357.1;XP_029670358.1;XP_029670359.1;XP_029670360.1;XP_029670361.1;XP_029670362.1 ubiquitin-protein ligase RNF13-like [Formica exsecta]	Formica exsecta	645.741	168.085	354.982		232.763		350.393	405.216	1101.43	613.01	456.268			643.98	497.187			356.72			313.356	335.038	115.609	274.719	290.949	501.268			295.636	308.77	-0.180503	0.660239	0.180299	-0.687255
XP_029670357.1;XP_029670358.1;XP_029670359.1;XP_029670360.1;XP_029670361.1		XP_029670357.1;XP_029670358.1;XP_029670359.1;XP_029670360.1;XP_029670361.1 ubiquitin-protein ligase RNF13-like [Formica exsecta]	Formica exsecta
XP_029671377.1;XP_029671378.1		XP_029671377.1;XP_029671378.1 protease. mitochondrial [Formica exsecta];protease. mitochondrial [Formica exsecta]	Formica exsecta	240.408					132.649	186.529	78.2229	291.424	2202.54	1521.07	488.598	486.934	844.798	680.231			425.982	172.226			299.104								299.104				-1.18538
XP_029671377.1		XP_029671377.1 protease. mitochondrial [Formica exsecta]	Formica exsecta
XP_029672929.1		XP_029672929.1 enzyme-like [Formica exsecta]	Formica exsecta
XP_029673045.1;XP_029673047.1		XP_029673045.1;XP_029673047.1 A-like isoform X2 [Formica exsecta];A-like isoform X3 [Formica exsecta]	Formica exsecta	2408.8				1444.4	3362.17	2405.12	2610.35	2764.13	484.259	1733.05	2093.58	449.789	1689.19	1927.84	1962.38			577.564		3227.08	1922.34	517.007		584.94				550.974	1373.79	-1.80281	0.214746	0.668076	-0.488817
XP_029673045.1		XP_029673045.1 A-like isoform X2 [Formica exsecta]	Formica exsecta
XP_029674790.1		XP_029674790.1 protease inhibitor 88Ea-like [Formica exsecta]	Formica exsecta					516.016	934.004	725.01	309.756	843.133	737.507	1384.02		247.121	704.307	710.222						18.3724	18.3724	161.705	1299.37					730.536	493.148	5.31334			-0.526249
XP_029676576.1		XP_029676576.1 protein LOC115243589. partial [Formica exsecta]	Formica exsecta
XP_029677449.1		XP_029677449.1 protein LOC115244159 [Formica exsecta]	Formica exsecta
XP_029678656.1;XP_029678657.1		XP_029678656.1;XP_029678657.1 Clp protease ATP-binding subunit clpX-like. mitochondrial isoform X1 [Formica exsecta];Clp protease ATP-binding subunit clpX-like. mitochondrial isoform X2 [Formica exsecta]	Formica exsecta	21959.8	709.619		524.926	6059.46	11875.8	8225.91	23519.5	29400.1	35466.6	13954.7		7434.12	21955	15090.5						5705.17	5705.17	2674.18	1361.66	1785.82	906.227			1681.97	2486.61	-1.76212			-2.60138
XP_029678656.1		XP_029678656.1 Clp protease ATP-binding subunit clpX-like. mitochondrial isoform X1 [Formica exsecta]	Formica exsecta
XP_029679111.1		XP_029679111.1 enzyme-like [Formica exsecta]	Formica exsecta
XP_029679253.1		XP_029679253.1 proteasome regulatory subunit 6B [Formica exsecta]	Formica exsecta	1637.62				1074.15	2493.22	1735	1360.43	1247.56	1213.37	1562.83		1413.63	1359.56	1500.35			166.764			874.263	520.513	819.779	1268.28	932.937				1007	812.403	0.952053	0.381754	0.418217	-0.885032
XP_029679745.1;XP_029679746.1		XP_029679745.1;XP_029679746.1 protease ATG4B isoform X1 [Formica exsecta];protease ATG4B isoform X2 [Formica exsecta]	Formica exsecta
XP_029679745.1		XP_029679745.1 protease ATG4B isoform X1 [Formica exsecta]	Formica exsecta
XP_029680376.1		XP_029680376.1 protein LOC115245975. partial [Formica exsecta]	Formica exsecta	37787.1	43576	19779.5	27482.3	75563.4	15075.5	36544	62110.2	18570.5	27221.4	52420.9	16290.6	19186.5	32633.4	34588.7	35865.7	22993.6	41061	22534.4	16310	12179.7	25157.4	13319.3	13507.2	9272.44	37203.4	45987.4	34759.6	25674.9	25416.1	0.0293765	0.948513	0.0229566	-0.444554
XP_029680574.1;XP_029680575.1;XP_029680576.1;XP_029680577.1;XP_029680578.1		XP_029680574.1;XP_029680575.1;XP_029680576.1;XP_029680577.1;XP_029680578.1 domain-containing protein 7B-like [Formica exsecta]	Formica exsecta
XP_029680574.1;XP_029680575.1;XP_029680576.1;XP_029680577.1		XP_029680574.1;XP_029680575.1;XP_029680576.1;XP_029680577.1 domain-containing protein 7B-like [Formica exsecta]	Formica exsecta

## Sheet: Abund. and milk protein abund.
UniProt ID	Protein Name	Description	Organism	S1_AliveSpringAbundance	S2_AliveSpringAbundance	S3_AliveSpringAbundance	S4_AliveSpringAbundance	S5_AliveSpringAbundance	S6_AliveSpringAbundance	S7_DehydratedSpringAbundance	S8_DehydratedSpringAbundance	S9_DehydratedSpringDehydratedSpringAbundance	S10_DehydratedSpringAbundance	S11_DehydratedSpringAbundance	S12_DehydratedSpringAbundance	S13_AliveAutumnAbundance	S14_AliveAutumnAbundance	S15_AliveAutumnAbundance	S16_AliveAutumnAbundance	S17_AliveAutumnAbundance	S18_AliveAutumnAbundance	S19_DehydratedAutumnAbundance	S20_DehydratedAutumnAbundance	S21_DehydratedAutumnAbundance	S22_DehydratedAutumnAbundance	S23_DehydratedAutumnAbundance	S24_DehydratedAutumnAbundance
A0A0E2Q4Q9;A0A0E2RDT7;A0A2X3WK74;F8LVK7;Q5M5L6;V8LYY7	A0A0E2Q4Q9_STRTR;A0A0E2RDT7_STRTR;A0A2X3WK74_STRTR;F8LVK7_STRTR;Q5M5L6_STRT2;V8LYY7_STRTR	A0A0E2Q4Q9;A0A0E2RDT7;A0A2X3WK74;F8LVK7;Q5M5L6;V8LYY7 Foldase protein PrsA	Streptococcus thermophilus M17PTZA496;Streptococcus thermophilus TH1477;Streptococcus thermophilus;Streptococcus thermophilus JIM 8232;Streptococcus thermophilus (strain ATCC BAA-250 / LMG 18311);Streptococcus thermophilus TH1435	864.651	1937.64	2207.01	950.071	2030.69	16058.1	15503.1	6649.77	2218.46	7391.53	4587.56	10660.3	5591.63	4.56882	3541.74	3011.97	1820.69	5220.82	3873.9	2836.21	3272.49	2.19957	2428.14	1386.83
A0A0U5FV86	A0A0U5FV86_LACDE	A0A0U5FV86 Chitobiase/beta-hexosaminidase C-terminal domain/Subtilase family/Bacterial surface layer protein/Fn3-like domain (DUF1034)	Lactobacillus delbrueckii subsp. bulgaricus					553.269	152.247	129.095	615.825	1144.44					234.636					367.919		339.918
A0A140T8A9;A0A3Q1M5U9;A3FJ56;P02668	A0A140T8A9_BOVIN;A0A3Q1M5U9_BOVIN;A3FJ56_BOVIN;CASK_BOVIN	A0A140T8A9;A0A3Q1M5U9;A3FJ56;P02668 Kappa-casein;Kappa-casein;Kappa-casein (Fragment);Kappa-casein	Bos taurus	41176.1	61538.4	51451.1	55885.9	13120.6	53533.5	30338	34239.2	23363.4	51295.4	91114.5	27350.2	85728.6	106540	82992.5	50351.3	122663	24139	21856.8	15109.4	14265.5	35888.6	59893.9	63848.2
A0A357MA05	A0A357MA05_PAESP	A0A357MA05 LD-carboxypeptidase (Fragment)	Paenibacillus sp	917.882	401.95	509.267	1946.02	7719.6	3099.19	853.141	1551.73	7296.39	3078.02	631.383	456.478		722.007	3497.82		1802.19	244.802	723.603	452.497		429.553
A0A3Q1M701	A0A3Q1M701_BOVIN	A0A3Q1M701 Progestagen-associated endometrial protein	Bos taurus	876334	948538	951450	1.00285e+06	506350	629381	765426	828007	697906	916908	1175168	546550	1.30371e+06	1.12342e+06	873669	1.08798e+06	2.07399e+06	488661	372097	489384	482665	684754	1.03704e+06	801630
A0A3Q1MJE5	A0A3Q1MJE5_BOVIN	A0A3Q1MJE5 Alpha-S1-casein	Bos taurus	33691.7	40036.1	74032.8	60428.9	17636	7847.25	35028.5	14119.4	7043.9	7515.7	16528.2	26824.2	16595.8	8694.66	6156.71	10564.7	10863.3	29883	30714.2	27752.8	17799.4	14474.9	52452.8	42939.4
A0A3Q1NG86	A0A3Q1NG86_BOVIN	A0A3Q1NG86 Alpha-S1-casein	Bos taurus	13130.5	6702.02	11131.7	12339	7466.3	14989	4402.06	6113.45	11922.5	8456.05	7063.51	6326.06	10805.5	5695.09	10271.7	11518.8	2047.95	6334.03	4168.74	9945.4	6778.62	5463.8	4729.1	3828.02
A0A452DHW7	A0A452DHW7_BOVIN	A0A452DHW7 Beta-casein	Bos taurus	344057	300395	215990	283961	552431	286097	480019	363350	1.75347e+06	1.23509e+06	339046	709322	461724	266528	333988	221530	262992	336889	236181	150261	226033	413834	458892	422330
A0A452DI34;B6V3I5;G9G9X6;P00711;Q28049	A0A452DI34_BOVIN;B6V3I5_BOVIN;G9G9X6_BOVIN;LALBA_BOVIN;Q28049_BOVIN	A0A452DI34;B6V3I5;G9G9X6;P00711;Q28049 Alpha-lactalbumin;Alpha-lactalbumin;Alpha-lactalbumin;Alpha-lactalbumin;Alpha-lactalbumin (Fragment)	Bos taurus	166510	350755	603207	891361	196158	218228	192899	75041.9	152295	247019	226811	176635	190757	108141	290490	316435	733995	161578	106345	209305	160647	234311	745167	291128
A0A5C4TJE3;G2KUN8	A0A5C4TJE3_FRUSA;G2KUN8_FRUST	A0A5C4TJE3;G2KUN8 ATP-dependent Clp protease ATP-binding subunit;Putative ATP-dependent Clp protease ATP-binding subunit	Fructilactobacillus sanfranciscensis;Fructilactobacillus sanfranciscensis (strain TMW 1.1304)	602.03		435.707	5562	3597.71	367.597	1289.98	466.149	485.773	3519.29	2808.21	565.73	229.693	47.0261	58.5008	33.5531	30.2226	2779.12	2142.46	1714.95	1853.24	4413.71		1144.91
A0A5C4TKX9;G2KUC2	A0A5C4TKX9_FRUSA;G2KUC2_FRUST	A0A5C4TKX9;G2KUC2 Zinc metalloprotease	Fructilactobacillus sanfranciscensis;Fructilactobacillus sanfranciscensis (strain TMW 1.1304)			1689.18											1291.64		979.421	3816.91			563.431	984.972			412.966
A0A5R9DQN0;F0K2J3;G6F7U1	A0A5R9DQN0_LACDE;F0K2J3_LACD2;G6F7U1_LACDE	A0A5R9DQN0;F0K2J3;G6F7U1 Alpha/beta hydrolase;Prismane protein;Uncharacterized protein	Lactobacillus delbrueckii subsp. bulgaricus;Lactobacillus delbrueckii subsp. bulgaricus (strain 2038);Lactobacillus delbrueckii subsp. bulgaricus CNCM I-1519	663.817	1236.36	1518.34		1687.02	193.787	1240.83	1120.95	554.187			715.822						1082.61	950.502		1149.06	2508.15	414.746	2623.59
A0A6C1U1F6	A0A6C1U1F6_WOLPI	A0A6C1U1F6 HK97 family phage prohead protease	Wolbachia pipientis	4537.38			558.449	1322.68	2243.26	3570.86	4956.62	4736.72	13786.7	1779.13	3316.38	1912.15	1667.92				972.297	3861.5	1930.49	840.526	2643.04	777.441	1161.43
A0A6H2NT88	A0A6H2NT88_WOLPI	A0A6H2NT88 S49 family peptidase	Wolbachia pipientis				109.146	473.866	296.943	224.698	485.025	1.60386	739.94	884.26			2955.23	736.014		6.43847		347.63
K9ZSD8	K9ZSD8_BOVIN	K9ZSD8 Kappa-casein (Fragment)	Bos taurus	95230.3	41549.3	70100	41566.6	61452.6	133034	247448	461720	70714.8	62606.4	41892.1	36715.6	66344.3	140849	152661	183241	51772.7	21848.9	29486.8	15883.7	4772.63	92113	108777	56781.2
P02662	CASA1_BOVIN	P02662 Alpha-S1-casein	Bos taurus	9168732	8512747	10207217	10541221	7.44957e+06	12549705	7.54653e+06	8.16717e+06	7.92856e+06	11603530	9944434	7.69738e+06	11560111	10308700	12427602	12700331	21850304	8468189	7181453	8205436	6953726	12871839	8599665	9622449
P02663	CASA2_BOVIN	P02663 Alpha-S2-casein	Bos taurus	12945330	11337018	11546807	11795751	9186924	6918267	9034780	10989524	9266237	10929345	15787175	9409341	16184267	14188396	14848913	15143485	16313253	10854353	8.15994e+06	8883757	7.11732e+06	11757232	13057214	14444677
P02666	CASB_BOVIN	P02666 Beta-casein	Bos taurus	21976670	30404124	22597896	23043274	20410792	17164840	23015582	13554595	17283606	28821984	17965116	23503776	20561416	15015541	20721350	22879038	22237482	17732158	18699614	18256990	21622204	25739868	37026276	30698662
P02702	FOLR1_BOVIN	P02702 Folate receptor alpha	Bos taurus	8251.14	4716.66	9556.33	13807.2	1216.56	10222.6	7696.03	4572.61	2820.8	7061.7	11655.6	4344.84	2513.84	978.629	10489.1	4872.09	37013.9	4152.47	1046.89	1612.82	2241.34	1778.69	8402.26	4816.23
XP_029658883.1		XP_029658883.1 protein sorting-associated protein 4A isoform X1 [Formica exsecta]	Unknown							1857.51	316.399	566.129												0	0	0	0
XP_029659057.1		XP_029659057.1 [Formica exsecta]	Unknown	781.874				1083.94		1951.99	1369.4	1423.76	1039.18		877.874						337.696	1736.62	535.756	1164.26
XP_029659087.1		XP_029659087.1 protein LOC115233017 [Formica exsecta]	Unknown								411.457													0	0	0	0
XP_029661153.1		XP_029661153.1 QUALITY PROTEIN: papilin-like [Formica exsecta]	Unknown	2447.96	2710.15		832.181	841.999	1007.87	1462.91	1402.81	1402.57	2446.77	4492.52	440.954	3491	7792.76	128.802	769.459		293.596	934.498	459.999	821.927	4472.75	611.163	796.286
XP_029661954.1		XP_029661954.1 protein LOC115234774 [Formica exsecta]	Unknown					678.454	658.996	860.82	1631.6	2249.69	2795.7			320.51	9932.16				445.515	584.473	462.053	767.781
XP_029661970.1;XP_029661971.1		XP_029661970.1;XP_029661971.1 isoform X1 [Formica exsecta];isoform X2 [Formica exsecta]	Unknown	1591.85	2410.44	806.597	879.912	1446.27	8405.8	1422.85	1210.25	1438.58	1413.53	1188.08	2343.96	1484.42	1883.67	939.64	1498.95	1007.15	1261.34	1219.03	772.655	269.992	2773.32	2807.12	1248.78
XP_029663417.1		XP_029663417.1 protease 53-like [Formica exsecta]	Unknown	379.381			410.94	555.909	963.954	803.256	1042.26	604.914	1382.41	26431.9		14941.3	44128.5	15894.5	7745.61	2850.63		133.453		221.022	2058.4	351.568	721.443
XP_029666996.1;XP_029666997.1;XP_029666998.1;XP_029666999.1;XP_029667001.1;XP_029667002.1;XP_029667003.1;XP_029667004.1;XP_029667005.1;XP_029667006.1;XP_029667007.1;XP_029667008.1;XP_029667009.1;XP_029667010.1;XP_029667012.1;XP_029667013.1;XP_029667014.1;XP_029667015.1		XP_029666996.1;XP_029666997.1;XP_029666998.1;XP_029666999.1;XP_029667001.1;XP_029667002.1;XP_029667003.1;XP_029667004.1;XP_029667005.1;XP_029667006.1;XP_029667007.1;XP_029667008.1;XP_029667009.1;XP_029667010.1;XP_029667012.1;XP_029667013.1;XP_029667014.1;XP_029667015.1 protease inhibitor 3/4-like isoform X1 [Formica exsecta];protease inhibitor 3/4-like isoform X2 [Formica exsecta];protease inhibi…	Unknown	3381.66	11705.3	8415.62	7042.25	3729.79	5125.59	3394.27	5706.12	3160.1	2503.79	8562.95	846.473	8863.62	7293.09	11270.7	7799.56	6947.11	4064.53	1577.75	1765.77	954.697	4162.78	3225.36
XP_029667114.1		XP_029667114.1 factor 2-like [Formica exsecta]	Unknown	291.448				668.615	460.249	315.381	1489.71	968.819			578.152						367.264	496.724	1303.67	424.27
XP_029667148.1		XP_029667148.1 protein LOC115237913 [Formica exsecta]	Unknown	1959.78	3082.11		5251.45	1813.41	2034.48	2475.44	2456.73		2884.59	7874.77	2085.25	6990.26	5606.5	8426.58		11065.2	1285.42	1215.43	1372.63		2481.43	2652.6	5757.08
XP_029667403.1		XP_029667403.1 degradation-enhancing alpha-mannosidase-like protein 3 isoform X2 [Formica exsecta]	Unknown			1602.13	478.609	5062.15	231.731		7606.5			7338.02	2384.04	4179.49	11856.1	9997.51	5164.1
XP_029668517.1		XP_029668517.1 L [Formica exsecta]	Unknown	7509.57	1016.77	558.528	1096.93	5989.06	2576.49	3507.17	5710.26	3682	7235.98	2352.17	1527	2957.93	6555.66	3550.34	2304.16	1229.17	1369.35	2159.47	1514.75	6596.01	689.499	1510.98	1699.75
XP_029670357.1;XP_029670358.1;XP_029670359.1;XP_029670360.1;XP_029670361.1;XP_029670362.1		XP_029670357.1;XP_029670358.1;XP_029670359.1;XP_029670360.1;XP_029670361.1;XP_029670362.1 ubiquitin-protein ligase RNF13-like [Formica exsecta]	Unknown	645.741	168.085	354.982		232.763		405.216	1101.43	613.01	456.268					356.72			313.356	115.609	274.719	290.949	501.268
XP_029671377.1;XP_029671378.1		XP_029671377.1;XP_029671378.1 protease. mitochondrial [Formica exsecta];protease. mitochondrial [Formica exsecta]	Unknown	240.408					132.649	78.2229	291.424	2202.54	1521.07	488.598	486.934			425.982	172.226
XP_029673045.1;XP_029673047.1		XP_029673045.1;XP_029673047.1 A-like isoform X2 [Formica exsecta];A-like isoform X3 [Formica exsecta]	Unknown	2408.8				1444.4	3362.17	2610.35	2764.13	484.259	1733.05	2093.58	449.789	1962.38			577.564		3227.08	517.007		584.94
XP_029674790.1		XP_029674790.1 protease inhibitor 88Ea-like [Formica exsecta]	Unknown					516.016	934.004	309.756	843.133	737.507	1384.02		247.121						18.3724	161.705	1299.37
XP_029678656.1;XP_029678657.1		XP_029678656.1;XP_029678657.1 Clp protease ATP-binding subunit clpX-like. mitochondrial isoform X1 [Formica exsecta];Clp protease ATP-binding subunit clpX-like. mitochondrial isoform X2 [Formica exsecta]	Unknown	21959.8	709.619		524.926	6059.46	11875.8	23519.5	29400.1	35466.6	13954.7		7434.12						5705.17	2674.18	1361.66	1785.82	906.227
XP_029679253.1		XP_029679253.1 proteasome regulatory subunit 6B [Formica exsecta]	Unknown	1637.62				1074.15	2493.22	1360.43	1247.56	1213.37	1562.83		1413.63			166.764			874.263	819.779	1268.28	932.937
XP_029680376.1		XP_029680376.1 protein LOC115245975. partial [Formica exsecta]	Unknown	37787.1	43576	19779.5	27482.3	75563.4	15075.5	62110.2	18570.5	27221.4	52420.9	16290.6	19186.5	35865.7	22993.6	41061	22534.4	16310	12179.7	13319.3	13507.2	9272.44	37203.4	45987.4	34759.6
			proportion of Bos taurus protein	0.965789	0.965879	0.958058	0.950624	0.963213	0.966167	0.960489	0.958921	0.92638	0.952058	0.957466	0.963294	0.957293	0.957873	0.965951	0.966751	0.94896	0.971456	0.976742	0.974237	0.974326	0.971994	0.960487	0.970314
			average protp Bos taurus protien	0.961863
			std dev	0.0106761
